# Supplementary material for: Identification of Flavanone 3-Hydroxylase Gene Family in Strawberry and Expression Analysis of Fruit at Different Coloring Stages
Source: Int J Mol Sci. 2023 Nov 27;24(23):16807. doi: 10.3390/ijms242316807 (PMC10706444; doi:10.3390/ijms242316807)
Supplement: Supplementary file 1 [file ijms-24-16807-s001.zip]

Archive with 1 entries (1 files):
- ijms-2679279-SI.pdf
